# Supplementary material for: Equine Welfare in Practice: A Collaborative Outreach and Education Program with Michigan State University, Universidad Nacional Autónoma de México, and Universidad Veracruzana
Source: Animals (Basel). 2019 Apr 13;9(4):164. doi: 10.3390/ani9040164 (PMC6523699; doi:10.3390/ani9040164)
Supplement: Supplementary file 1 [file animals-09-00164-s001.zip]

Archive with 3 entries (2 files):
- animals-471606-supplementary/
- animals-471606-supplementary/MSU-UNAM-UV Equine Welfare in Practice - blog - 2017.pdf
- animals-471606-supplementary/MSU-UNAM-UV Equine Welfare in Practice - blog - 2019.pdf
